# Supplementary material for: Preliminary Evidence That Fiji Water Has Protective Effects against Aluminum Toxicity in Honey Bees (Apis mellifera)
Source: Insects. 2023 Feb 20;14(2):211. doi: 10.3390/insects14020211 (PMC9958646; doi:10.3390/insects14020211)
Supplement: Supplementary file 1 [file insects-14-00211-s001.zip]

Archive with 1 entries (1 files):
- insects-2111861-Supplementals.pdf
